# Supplementary material for: Identifying Suitable Reference Gene Candidates for Quantification of DNA Damage-Induced Cellular Responses in Human U2OS Cell Culture System
Source: Biomolecules. 2023 Oct 13;13(10):1523. doi: 10.3390/biom13101523 (PMC10605043; doi:10.3390/biom13101523)
Supplement: Supplementary file 1 [file biomolecules-13-01523-s001.zip]

Archive with 1 entries (1 files):
- biomolecules-2587979-SI.pdf
